# Supplementary material for: Spatial Positioning of Immune Hotspots Reflects the Interplay between B and T Cells in Lung Squamous Cell Carcinoma
Source: Cancer Res. 2023 Feb 28;83(9):1410–25. doi: 10.1158/0008-5472.CAN-22-2589 (PMC10152235; doi:10.1158/0008-5472.CAN-22-2589)
Supplement: Table S1 — Differentially expressed genes in TCGA LUSC and LUAD patients with high versus low S_intra/immune [file can-22-2589_table_s1_suppst1.xlsx]

## Sheet: DEGs_fiLUSC
Table S1. Differentially expressed genes in TCGA LUSC patients with high versus low S_(intra/immune)
mRNA	logFC	FDR
ZPLD1	5.83956	8.31e-117
BPIL1	3.70036	9.3e-13
IL1RL1	3.15075	5.86e-55
FCER2	3.12535	3.57e-35
CGA	2.75935	2.64e-05
DAZ1	2.58714	0.000832136
FGB	2.46115	0.000134531
TCL1A	2.43649	4.33e-23
SHISA3	2.36074	6.58e-22
CR2	2.24952	1.06e-17
C8B	2.18706	1.68e-09
ALB	2.15066	1.35e-07
TFPI2	2.14205	1.2e-14
FGG	2.10175	1.42e-08
DEFB4A	2.05906	5.59e-08
MS4A1	2.04127	7.65e-18
PIP	2.02435	4.63e-06
CD22	1.99533	2.45e-25
CYP27B1	1.91427	3.91e-33
PRR4	1.8799	1.4e-11
PRB3	1.82186	1.86e-09
C20orf114	1.7542	1.99e-06
HHIP	1.68469	4.19e-10
CXCR5	1.66182	6.91e-17
MYOC	1.60228	0.000495234
SLC1A7	1.59678	1.18e-12
BLK	1.57446	6.29e-11
DLX2	1.57088	2.32e-08
RSPO2	1.56763	4.37e-07
RETN	1.54003	4e-08
CD19	1.53009	3.25e-11
GPD1	1.52152	8.75e-15
RASGRP2	1.50843	1.97e-18
LOC283663	1.47663	2.35e-15
CETP	1.46405	1.97e-18
PAX5	1.46016	2.3e-09
AGER	1.45466	5.73e-09
PRH2	1.44547	1.8e-06
MSMB	1.44253	2.01e-05
MMP13	1.44038	2.59e-05
PLA2G1B	1.43991	1.31e-05
CLDN18	1.43811	4.5e-06
PEG3	1.4351	3.94e-07
SFTPC	1.42771	0.000702979
MUC5B	1.42155	3.38e-05
SLC6A4	1.41613	7.77e-06
DNAH12	1.40208	2.03e-05
PRG4	1.40167	6.38e-09
C4orf7	1.3952	0.00523279
C13orf30	1.39096	4.13e-05
CD79B	1.38451	2.6e-14
MUC6	1.37812	0.000919583
TMEM190	1.35342	0.000139151
SLC26A4	1.34606	1.31e-07
C19orf59	1.34018	6.08e-10
PLUNC	1.3366	0.00935397
RXFP1	1.33121	2.63e-07
FCRL3	1.31741	8.93e-10
FCN3	1.29954	1.87e-09
SCGB3A1	1.29877	3.21e-05
SCGB1A1	1.29228	0.000712183
SNTN	1.28584	3.04e-05
FCRLA	1.2749	7.66e-10
KRT1	1.2745	0.000564839
CA4	1.26717	6.44e-05
ADH1B	1.26314	1e-05
VWA3B	1.25686	6.34e-05
PGC	1.25376	0.00120157
GKN2	1.25121	0.00172962
VWA3A	1.24468	0.000318601
C4orf31	1.24464	5.63e-08
TEKT1	1.24247	0.00903115
CDHR4	1.23244	0.00334251
DNAI2	1.2308	0.000494469
TMEM100	1.22819	7.86e-07
FAM81B	1.22424	0.000134633
PTGDS	1.22383	2.47e-11
GGTLC1	1.20845	1.71e-06
VPREB3	1.19964	4.51e-10
C10orf79	1.18944	5.29e-06
PI16	1.18916	8.26e-05
LTF	1.18742	4.28e-05
CD300LG	1.17115	0.000872563
F11	1.16581	0.00152244
ABCA8	1.16307	1.23e-06
FAM92B	1.16294	2.01e-05
DNAI1	1.16276	0.00217438
CCDC108	1.16063	0.00225092
C9orf24	1.15074	1.54e-05
ANKRD1	1.14905	0.000134633
AGAP2	1.14573	7.31e-15
CCL19	1.14412	1.12e-05
PLA2G4E	1.14168	3.64e-05
DNAH9	1.13931	7.25e-05
ADAMTS8	1.13891	2.92e-06
DMBT1	1.13011	0.000617835
LRRC50	1.12882	9.61e-05
WDR38	1.12449	0.00286647
FAM107A	1.12431	1.6e-07
FAIM3	1.12067	3.56e-13
CHRDL2	1.11668	1.01e-05
C8orf80	1.11618	1.42e-07
FOSB	1.11317	1.42e-06
FIGF	1.11057	5.04e-06
PCDH9	1.09639	2.69e-05
GPA33	1.09328	3.01e-06
ADAMTS5	1.09181	6.09e-11
SLC34A2	1.08397	0.000107666
C1orf194	1.08299	0.00958161
CNTN6	1.07726	0.0030863
SELE	1.07271	5e-05
ROPN1L	1.06736	0.000119103
TUBA4B	1.05521	0.00318506
WDR16	1.05255	0.00070963
KCNA3	1.04819	5.54e-08
DARC	1.04195	4.44e-06
IGF1	1.03799	3.49e-07
FAM166B	1.03721	3.21e-05
C7	1.03453	6.63e-05
PARP15	1.03048	5.59e-08
CXCL2	1.03023	1.79e-06
ASPRV1	1.02607	1.06e-06
CCL14	1.02303	5.9e-06
ZMYND10	1.02202	0.000501743
CAPSL	1.01854	0.00682543
RSPH4A	1.01468	4.41e-05
PEBP4	1.01047	0.00650951
LRRN3	1.01014	2.36e-07
ABI3BP	1.0078	1.15e-07
TCF21	1.00596	4.16e-08
PLA2G4D	-1.00498	0.00321907
SCN3B	-1.00726	0.000704811
FAM178B	-1.0301	0.00445765
RPRM	-1.03144	0.00247546
PDIA2	-1.06647	0.00961674
VNN1	-1.07097	0.00141847
GFRA3	-1.10191	0.00167621
MEG3	-1.10259	0.00343574
MT1A	-1.11423	0.00502845
CALB2	-1.12966	0.00223932
HES6	-1.13356	9.65e-06
ABP1	-1.19621	0.000400944
GABBR2	-1.21646	0.0008385
AKR7A3	-1.2172	4.73e-05
HOXB9	-1.22868	0.00433262
GSTM5	-1.28218	8.55e-05
FOXA3	-1.28259	7.96e-05
HTR1D	-1.29028	4.06e-05
DLL3	-1.29578	0.00108611
MSLN	-1.30447	0.00171845
CTCFL	-1.37243	0.000860212
NNAT	-1.39041	7e-07
PLA2G2A	-1.39374	0.00601609
GJB1	-1.40139	0.00199485
BAI1	-1.40439	0.000256739
GAS2	-1.41812	0.000333863
ADRA1D	-1.43082	3.22e-05
SLC6A17	-1.43407	4.73e-05
TESC	-1.44158	2.01e-05
RELN	-1.44671	0.000115472
MYH7B	-1.47208	4.73e-05
RET	-1.48668	2.51e-06
USH1C	-1.49534	0.000231084
KRT31	-1.53553	0.00175883
LHX9	-1.56571	0.000728317
SYT13	-1.58124	0.000132348
ADH1C	-1.58272	0.00279633
CTNND2	-1.58419	0.00164649
TF	-1.59755	3.82e-05
NR0B2	-1.60248	0.00218845
HOXB8	-1.6177	1.56e-05
CYP2A6	-1.63351	0.00487113
CAPN6	-1.65445	0.000148925
DRD2	-1.66329	3.64e-06
C1orf61	-1.66582	4.61e-05
SCN3A	-1.69708	2.5e-07
HESRG	-1.69847	0.00702904
KLK12	-1.74059	0.00110361
GUCA1A	-1.75173	4.28e-07
UPK2	-1.76202	9.65e-06
ABCC2	-1.77773	3.2e-05
UPK1A	-1.80069	0.000233072
HGD	-1.80797	0.000827099
CNTN2	-1.80903	0.00248258
FGL1	-1.82267	0.0059975
HMGCS2	-1.85917	0.00732335
PCSK1	-1.8686	1.34e-07
SEZ6L	-1.8755	0.00449195
KRT40	-1.8797	0.00333161
HS6ST3	-1.88716	1.3e-05
STMN2	-1.90148	2.22e-06
SCG2	-1.93719	3.8e-07
TFAP2B	-1.94405	9.44e-05
PCP4	-1.96316	9.77e-05
KRT79	-1.96971	3.01e-06
DIRAS3	-1.97146	3.2e-08
MAEL	-2.01372	0.00153844
ANXA13	-2.01488	0.000110163
TAGLN3	-2.01764	6.89e-06
MAGEC1	-2.13551	0.00974658
HEPACAM2	-2.18073	0.000211661
LOC647309	-2.21775	0.000914249
VGF	-2.23577	6.05e-08
KRT86	-2.24199	1.62e-09
TRPA1	-2.26416	1.42e-08
DHRS2	-2.27111	6.05e-08
HPD	-2.2995	2.27e-05
HSD17B13	-2.32697	9.34e-08
ALPP	-2.32949	1.38e-05
TKTL1	-2.37108	0.000474634
AQPEP	-2.51755	6.75e-08
SPINK1	-2.52846	1.15e-07
SCG3	-2.54911	5e-08
SLC6A3	-2.61744	5.59e-08
KRT81	-2.61937	6.73e-09
LOC145837	-2.64729	8.93e-10
TDRD12	-2.72127	4.36e-05
INSM1	-2.72352	1.39e-06
FXYD2	-2.72749	4.52e-10
PAH	-2.95504	4.3e-07
PCK1	-2.99419	2.95e-05
VIL1	-2.99475	1.35e-06
PRAP1	-3.12364	1.46e-08
CHGA	-3.22944	8.51e-09
NPY	-3.35579	0.00122409
NTSR1	-3.41957	8.93e-12
DKK4	-3.55273	1.12e-06
AHSG	-3.57643	1.85e-10
AMBP	-3.61122	2.77e-08
DDC	-3.91559	9.07e-13
GP2	-3.92554	0.00164649
VTN	-3.96312	2.24e-13
ASCL1	-4.2436	6.09e-11
CYP2B6	-4.30226	5e-08
TAC3	-5.05382	3.21e-09
APOA1	-5.30537	2.07e-14
CYP1A1	-5.42446	5.66e-14
APOA2	-5.45392	4.51e-05
OTP	-5.87205	3.24e-14
CALCA	-6.32302	8.93e-12
TAC1	-6.66767	2.14e-07
ATP4B	-6.91543	1.61e-09
SCGN	-6.9808	1.26e-06
HSD3B1	-7.18799	6.99e-07
DEFA5	-10.055	1.36e-05

## Sheet: DEGs_fiLUAD
Table S1. Differentially expressed genes in TCGA LUAD patients with high versus low S_(intra/immune)
Gene	logFC	FDR
A2ML1|144568	2.67287	1.58492e-05
ADH1C|126	1.61641	6.03759e-05
AKR1C3|8644	1.21927	3.12762e-05
ALB|213	3.38611	6.16434e-08
AMBP|259	2.06226	5.81178e-07
ANXA13|312	1.41507	0.00630347
ARL14|80117	1.53203	0.000702827
ARMC4|55130	-1.39962	2.10587e-08
ASXL3|80816	1.4479	1.09078e-05
BAI1|575	1.09477	0.00164544
BCAN|63827	1.27839	6.40032e-06
BEX1|55859	1.67548	0.000126006
BHMT|635	3.9925	2.8437e-15
BLK|640	-1.25729	2.791e-09
BMX|660	1.25548	0.000197776
C10orf107|219621	-1.09154	1.44716e-05
C10orf79|80217	-1.33211	2.10587e-08
C11orf53|341032	2.19467	9.73286e-05
C11orf88|399949	-1.23396	8.94329e-05
C13orf30|144809	-1.32597	5.26142e-06
C1QL2|165257	1.51177	0.00850166
C1orf173|127254	-1.50392	1.06099e-06
C1orf194|127003	-1.10221	0.000615801
C1orf61|10485	1.29046	0.000845662
C1orf87|127795	-1.36637	0.000122331
C1orf95|375057	1.0112	0.00891109
C20orf114|92747	-1.51244	6.73655e-07
C20orf26|26074	-1.13249	1.01341e-05
C20orf70|140683	1.23031	0.00957474
C20orf85|128602	-1.34881	0.000145046
C2orf39|92749	-1.19092	4.45702e-05
C2orf40|84417	-1.17577	1.40237e-05
C3orf15|89876	-1.01671	4.07961e-06
C4orf7|260436	-1.74375	2.00677e-10
C6orf165|154313	-1.15969	1.11135e-07
C6orf97|80129	-1.05621	7.95457e-09
C9orf117|286207	-1.39146	1.87288e-09
C9orf171|389799	-1.4612	3.71269e-06
C9orf24|84688	-1.25496	3.8591e-06
CABYR|26256	1.02447	0.000237034
CACNG6|59285	-1.44567	6.12946e-06
CALB1|793	3.24377	1.44716e-05
CAPSL|133690	-1.28379	6.19152e-05
CCDC108|255101	-1.35099	5.14582e-07
CCDC135|84229	-1.14619	5.83007e-05
CCDC17|149483	-1.50529	7.09926e-11
CCDC33|80125	-1.33399	1.2264e-05
CCDC37|348807	-1.44001	4.04746e-05
CCDC39|339829	-1.00059	1.64607e-08
CCDC42B|387885	-1.16172	3.30514e-06
CCDC65|85478	-1.22206	2.92629e-08
CCDC78|124093	-1.05163	3.76471e-07
CCL19|6363	-1.15461	1.03393e-09
CD177|57126	1.30965	0.00322517
CD19|930	-1.13486	6.83513e-08
CD79B|974	-1.05221	7.108e-12
CDH16|1014	3.24427	1.35628e-07
CDH17|1015	1.74171	3.2343e-05
CDHR4|389118	-1.5111	3.84446e-06
CDHR5|53841	1.78056	0.00030246
CDX2|1045	1.70082	0.00204141
CEACAM7|1087	2.24337	1.43163e-07
CELF3|11189	2.26872	0.000100296
CEL|1056	2.09138	1.13307e-08
CES1|1066	1.1122	0.000181058
CGB5|93659	3.28609	3.70006e-06
CGB|1082	3.50837	9.26787e-09
CHGA|1113	2.40814	0.000240428
CHGB|1114	1.76049	0.000780183
CHRNA5|1138	1.10341	7.63835e-07
CHRNB2|1141	1.87516	7.18335e-07
CLCA2|9635	-2.29644	6.08227e-16
CLGN|1047	1.162	8.60406e-05
CNTNAP2|26047	1.41383	6.81597e-05
COL11A2|1302	-1.4445	2.26687e-06
COL22A1|169044	1.01046	0.000564292
COL2A1|1280	-2.16096	1.03366e-05
CPB1|1360	2.59949	3.05885e-05
CPLX2|10814	1.93958	0.00462621
CPM|1368	-1.32594	2.1139e-15
CR2|1380	-1.32654	2.56213e-09
CRABP1|1381	-2.03629	2.20068e-08
CRISP3|10321	-1.47456	0.00262241
CTNND2|1501	1.6272	0.000537192
CXCL13|10563	-1.1414	1.72798e-08
CXCR5|643	-1.22776	1.61381e-12
CYP17A1|1586	-3.99196	4.0227e-41
CYP21A2|1589	-1.25213	6.012e-11
CYP2A6|1548	2.61989	3.62469e-06
CYP2B6|1555	2.32225	3.98784e-08
CYP2F1|1572	-1.12423	0.00844141
CYP4F3|4051	1.6709	0.000328968
DAZ1|1617	3.9679	0.0029749
DDC|1644	1.74573	6.1157e-05
DEFA5|1670	6.70435	0.000344268
DEFB1|1672	1.09835	0.00242493
DLEC1|9940	-1.17641	1.05513e-06
DNAH10|196385	-1.04925	4.23634e-06
DNAH12|201625	-1.19662	6.40047e-05
DNAH6|1768	-1.11666	1.37866e-06
DNAH7|56171	-1.01514	1.37866e-06
DNAH9|1770	-1.57817	4.71256e-07
DNAI1|27019	-1.47982	4.13137e-07
DNAI2|64446	-1.4876	1.25188e-05
DPCR1|135656	1.75246	0.000168319
DTHD1|401124	-1.33239	3.58435e-08
DUOXA2|405753	-1.58227	4.71259e-09
ECT2L|345930	-1.51189	7.108e-12
EFCAB1|79645	-1.2922	1.98265e-06
EFHB|151651	-1.2053	1.88736e-07
ENKUR|219670	-1.08312	3.84528e-06
EPHA5|2044	2.98236	3.63686e-07
FABP7|2173	2.37912	0.000202692
FAM154B|283726	-1.37881	1.61247e-09
FAM166B|730112	-1.29472	3.32451e-08
FAM179A|165186	-1.19874	1.07524e-08
FAM183A|440585	-1.16915	1.12714e-05
FAM83F|113828	1.17066	0.000141195
FAM92B|339145	-1.40806	2.78469e-08
FAT3|120114	-1.03403	7.4824e-06
FBN2|2201	-1.80276	6.012e-11
FCER2|2208	-1.82294	1.8976e-16
FCRL1|115350	-1.15929	9.68998e-08
FCRL3|115352	-1.19354	7.31668e-10
FCRLA|84824	-1.1356	5.85601e-09
FGF19|9965	2.70301	7.81781e-06
GAL|51083	1.40437	0.00243007
GCG|2641	8.06122	3.66659e-05
GC|2638	6.0923	0.0011192
GP2|2813	3.41417	0.000344268
GPC5|2262	-1.17531	1.13058e-05
GPR171|29909	-1.2833	6.79626e-14
GPX2|2877	1.27561	0.00257027
GRIK3|2899	1.59566	6.91518e-05
GRM4|2914	1.67475	3.89881e-05
HEPACAM2|253012	2.01609	0.000135573
HEPHL1|341208	-1.15267	0.00641355
HMP19|51617	3.23289	6.76319e-08
HNF1A|6927	1.07966	3.86094e-05
HOXA9|3205	1.41786	9.507e-06
HOXB8|3218	1.19962	0.00351421
HYDIN|54768	-1.00788	6.03737e-06
IGF2|3481	1.49197	0.000142662
IGFBP1|3484	2.01293	0.000169829
IGSF1|3547	-1.22543	6.22426e-06
IHH|3549	1.18482	0.00320404
IL1A|3552	1.0273	0.00125523
INSM1|3642	2.30608	1.20593e-05
ITLN1|55600	4.73398	3.63311e-13
JPH3|57338	1.02132	0.00372331
KCNE1|3753	-1.32092	8.87695e-10
KCNH6|81033	2.37882	6.50341e-07
KCNRG|283518	-1.05231	4.99381e-09
KIR2DL1|3802	3.03847	6.79107e-07
KRT14|3861	-2.6693	2.41616e-14
L1CAM|3897	1.95043	1.32771e-08
LEFTY1|10637	1.4434	5.14582e-07
LGR5|8549	1.54036	7.53338e-06
LILRA2|11027	1.04554	9.25377e-05
LOC283867|283867	1.69228	2.97834e-06
LOC554202|554202	1.12426	0.00362248
LRRC48|83450	-1.01271	5.19966e-07
LRRC50|123872	-1.37109	1.13262e-08
LRRC55|219527	-1.45646	2.90618e-08
MARCH4|57574	1.32158	0.000109523
MDH1B|130752	-1.07466	3.88064e-07
MORN5|254956	-1.52805	5.89863e-07
MS4A1|931	-1.30851	4.33008e-09
MSMP|692094	1.80721	1.09105e-09
MSTN|2660	4.58518	6.2953e-19
MT1A|4489	1.00988	0.0037107
MUC2|4583	1.8151	0.00628437
MUCL1|118430	1.95051	0.00151501
NEB|4703	1.37666	5.89863e-07
NEK10|152110	-1.26565	1.53226e-07
NNAT|4826	2.44926	6.82263e-11
NOS1|4842	-1.15927	0.00239646
NOS2|4843	1.06612	2.19281e-05
NOTUM|147111	1.77793	5.89863e-07
NPC1L1|29881	1.07931	0.0081179
NPY|4852	5.40287	2.67375e-05
NR4A3|8013	-1.0584	1.19608e-08
NTSR1|4923	3.39139	7.108e-12
NWD1|284434	-1.18949	1.46763e-05
OLFM4|10562	-1.94549	4.60057e-05
PAX5|5079	-1.15346	1.00405e-07
PCDH8|5100	2.42585	0.00100403
PCK1|5105	1.8255	0.00795255
PCSK2|5126	1.78834	0.00295431
PHYHIPL|84457	1.20096	0.000140577
PIK3C2G|5288	1.71089	0.00149193
PKHD1L1|93035	1.00878	0.00216892
PLA2G2A|5320	1.16253	0.00297004
PLAC4|191585	2.9296	2.00677e-10
PNMA5|114824	-1.35382	0.00271512
PRB3|5544	-3.75335	4.23786e-39
PRG4|10216	1.57697	4.66973e-05
PRR4|11272	-2.51229	1.42796e-33
PRSS1|5644	1.55513	0.00590956
PSAPL1|768239	1.42344	0.00126829
PSG1|5669	4.45454	0.000950724
PSG4|5672	4.58464	0.000534013
PSG5|5673	6.15492	0.000304432
PTPRN|5798	1.88966	1.61689e-05
PTPRT|11122	-1.17741	0.00023627
RAB3B|5865	1.33174	0.000247043
REG4|83998	2.11169	0.00856905
RGS22|26166	-1.25321	1.87174e-07
RHCG|51458	1.67573	0.000514072
RIMBP2|23504	2.05514	4.98024e-07
RNF186|54546	1.43666	5.91992e-05
ROPN1L|83853	-1.22804	8.30346e-07
RSPH10B2|728194	-1.38093	7.89762e-08
RSPH1|89765	-1.01166	1.28533e-06
RSPH4A|345895	-1.39257	2.56523e-09
S100A1|6271	1.03226	6.50948e-05
SAA2|6289	-1.05729	0.000328968
SBSN|374897	1.55542	0.000912181
SCG2|7857	2.03726	2.79131e-07
SCG3|29106	1.77777	0.000109523
SCGB1A1|7356	-1.36735	0.000237161
SCGB3A1|92304	-1.01668	0.00753084
SCN2A|6326	2.51162	7.11617e-12
SCN3A|6328	1.96019	9.02859e-07
SERPINB4|6318	-1.35471	0.00292357
SFRP1|6422	1.04859	0.00257027
SHOX2|6474	1.27435	7.53338e-06
SLC13A5|284111	1.25565	0.00372331
SLC30A2|7780	1.20681	0.00145641
SLC38A3|10991	2.05333	1.82784e-07
SLC7A9|11136	1.97942	4.69232e-08
SLCO1A2|6579	1.82145	7.18037e-05
SNTN|132203	-1.37177	1.61526e-07
SOX8|30812	-1.01167	1.40363e-06
SPIB|6689	-1.02314	3.74256e-07
SPINK4|27290	6.1001	3.16496e-10
SPRR2A|6700	-3.45389	3.49868e-15
ST18|9705	1.6222	2.59866e-06
STAR|6770	-3.37126	2.13293e-64
STMN2|11075	1.71423	1.23747e-05
STOML3|161003	-1.33589	5.30208e-05
SYCP2L|221711	1.06557	0.00190757
SYT4|6860	3.01881	3.19735e-05
TAC4|255061	1.68084	0.000527514
TCL1A|8115	-1.46294	3.50636e-11
TDRD1|56165	1.37468	0.00338536
TEKT1|83659	-1.33141	0.000141643
TEX19|400629	1.71065	0.000180279
TFAP2B|7021	4.17302	1.1271e-07
TFPI2|7980	-1.14899	0.000328968
THBS4|7060	-1.83388	2.22825e-11
TINAG|27283	2.0718	0.00133698
TM4SF20|79853	4.04411	6.09836e-06
TMEM190|147744	-1.84859	9.97317e-09
TMEM232|642987	-1.19459	1.7166e-06
TNFRSF13B|23495	-1.24871	3.54185e-10
TRIM16L|147166	1.14396	3.73766e-07
TRIM58|25893	1.2901	4.79708e-05
TRPM8|79054	1.041	0.0083785
TSIX|9383	1.54478	0.00458315
TSNAXIP1|55815	-1.0697	2.76141e-07
TSPAN19|144448	-1.66995	5.73009e-05
TTLL10|254173	-1.56554	3.41722e-10
TUBA4B|80086	-1.17846	0.000103503
UCHL1|7345	1.354	5.249e-06
UGT2B7|7364	1.69183	3.12762e-05
UGT3A1|133688	3.34029	0.00121725
VGLL2|245806	5.06479	1.46763e-05
VIL1|7429	1.55275	0.000986483
VPREB3|29802	-1.17346	1.38229e-11
VTN|7448	-1.94763	1.03954e-12
VWA3A|146177	-1.32997	2.75615e-05
VWA3B|200403	-1.2486	5.71406e-07
VWA5B2|90113	1.55973	9.47945e-06
WDR16|146845	-1.36709	1.98265e-06
WDR38|401551	-1.41869	4.68472e-06
WDR49|151790	-1.00708	0.000122331
WDR63|126820	-1.35421	2.0298e-08
WDR65|149465	-1.14855	3.96714e-06
WFDC12|128488	3.26228	9.69818e-08
WFDC5|149708	5.51884	2.56523e-09
WNT16|51384	1.66648	0.000182443
YSK4|80122	-1.30916	9.89213e-06
ZACN|353174	3.04723	3.56214e-08
ZBBX|79740	-1.18182	0.000355727
ZMAT4|79698	2.16358	6.91518e-05
ZMYND10|51364	-1.05433	1.02661e-05
psiTPTE22|387590	1.08054	0.000134527
