# Supplementary material for: Spatial Positioning of Immune Hotspots Reflects the Interplay between B and T Cells in Lung Squamous Cell Carcinoma
Source: Cancer Res. 2023 Feb 28;83(9):1410–25. doi: 10.1158/0008-5472.CAN-22-2589 (PMC10152235; doi:10.1158/0008-5472.CAN-22-2589)
Supplement: Table S2 — Lists of TCGA LUSC and LUAD cases in the discovery and validation cohort [file can-22-2589_table_s2_suppst2.xlsx]

## Sheet: Table_S1
Table S2. Lists of TCGA LUSC and LUAD cases in the discovery and validation cohort.
bcr_patient_barcode	histology	cohort
TCGA-18-3406	lusc	discovery
TCGA-18-3407	lusc	discovery
TCGA-18-3408	lusc	discovery
TCGA-18-3409	lusc	discovery
TCGA-18-3410	lusc	discovery
TCGA-18-3411	lusc	discovery
TCGA-18-3412	lusc	discovery
TCGA-18-3414	lusc	discovery
TCGA-18-3415	lusc	discovery
TCGA-18-3416	lusc	discovery
TCGA-18-3417	lusc	discovery
TCGA-18-3419	lusc	discovery
TCGA-18-3421	lusc	discovery
TCGA-18-4083	lusc	discovery
TCGA-18-4086	lusc	discovery
TCGA-18-4721	lusc	discovery
TCGA-18-5592	lusc	discovery
TCGA-18-5595	lusc	discovery
TCGA-21-1070	lusc	discovery
TCGA-21-1071	lusc	discovery
TCGA-21-1072	lusc	discovery
TCGA-21-1075	lusc	discovery
TCGA-21-1076	lusc	discovery
TCGA-21-1077	lusc	discovery
TCGA-21-1078	lusc	discovery
TCGA-21-1079	lusc	discovery
TCGA-21-1080	lusc	discovery
TCGA-21-1081	lusc	discovery
TCGA-21-1082	lusc	discovery
TCGA-21-1083	lusc	discovery
TCGA-21-5782	lusc	discovery
TCGA-21-5784	lusc	discovery
TCGA-21-5786	lusc	discovery
TCGA-21-5787	lusc	discovery
TCGA-21-A5DI	lusc	discovery
TCGA-22-0940	lusc	discovery
TCGA-22-0944	lusc	discovery
TCGA-22-1000	lusc	discovery
TCGA-22-1002	lusc	discovery
TCGA-22-1005	lusc	discovery
TCGA-66-2756	lusc	discovery
TCGA-66-2757	lusc	discovery
TCGA-66-2758	lusc	discovery
TCGA-66-2759	lusc	discovery
TCGA-66-2763	lusc	discovery
TCGA-66-2765	lusc	discovery
TCGA-66-2766	lusc	discovery
TCGA-66-2767	lusc	discovery
TCGA-66-2768	lusc	discovery
TCGA-66-2769	lusc	discovery
TCGA-66-2770	lusc	discovery
TCGA-66-2771	lusc	discovery
TCGA-66-2773	lusc	discovery
TCGA-66-2777	lusc	discovery
TCGA-66-2778	lusc	discovery
TCGA-66-2780	lusc	discovery
TCGA-66-2781	lusc	discovery
TCGA-66-2782	lusc	discovery
TCGA-66-2783	lusc	discovery
TCGA-66-2785	lusc	discovery
TCGA-66-2786	lusc	discovery
TCGA-66-2787	lusc	discovery
TCGA-66-2788	lusc	discovery
TCGA-66-2789	lusc	discovery
TCGA-66-2790	lusc	discovery
TCGA-66-2791	lusc	discovery
TCGA-66-2792	lusc	discovery
TCGA-66-2793	lusc	discovery
TCGA-66-2794	lusc	discovery
TCGA-66-2795	lusc	discovery
TCGA-66-2800	lusc	discovery
TCGA-68-7755	lusc	discovery
TCGA-68-7756	lusc	discovery
TCGA-68-7757	lusc	discovery
TCGA-68-8250	lusc	discovery
TCGA-68-8251	lusc	discovery
TCGA-68-A59I	lusc	discovery
TCGA-68-A59J	lusc	discovery
TCGA-70-6722	lusc	discovery
TCGA-70-6723	lusc	discovery
TCGA-77-6842	lusc	discovery
TCGA-77-6843	lusc	discovery
TCGA-77-6844	lusc	discovery
TCGA-77-6845	lusc	discovery
TCGA-77-7138	lusc	discovery
TCGA-77-7139	lusc	discovery
TCGA-77-7140	lusc	discovery
TCGA-77-7141	lusc	discovery
TCGA-77-7142	lusc	discovery
TCGA-77-7335	lusc	discovery
TCGA-77-7337	lusc	discovery
TCGA-77-7338	lusc	discovery
TCGA-77-7463	lusc	discovery
TCGA-77-7465	lusc	discovery
TCGA-77-8007	lusc	discovery
TCGA-77-8008	lusc	discovery
TCGA-77-8009	lusc	discovery
TCGA-77-8128	lusc	discovery
TCGA-77-8130	lusc	discovery
TCGA-77-8131	lusc	discovery
TCGA-77-8133	lusc	discovery
TCGA-77-8136	lusc	discovery
TCGA-77-8138	lusc	discovery
TCGA-77-8139	lusc	discovery
TCGA-77-8140	lusc	discovery
TCGA-77-8143	lusc	discovery
TCGA-77-8144	lusc	discovery
TCGA-77-8145	lusc	discovery
TCGA-77-8146	lusc	discovery
TCGA-77-8148	lusc	discovery
TCGA-77-8150	lusc	discovery
TCGA-77-8153	lusc	discovery
TCGA-77-8154	lusc	discovery
TCGA-77-8156	lusc	discovery
TCGA-77-A5FZ	lusc	discovery
TCGA-77-A5G1	lusc	discovery
TCGA-77-A5G3	lusc	discovery
TCGA-77-A5G6	lusc	discovery
TCGA-77-A5G7	lusc	discovery
TCGA-77-A5G8	lusc	discovery
TCGA-77-A5GA	lusc	discovery
TCGA-77-A5GB	lusc	discovery
TCGA-77-A5GF	lusc	discovery
TCGA-77-A5GH	lusc	discovery
TCGA-85-6175	lusc	discovery
TCGA-85-6560	lusc	discovery
TCGA-85-6561	lusc	discovery
TCGA-85-7696	lusc	discovery
TCGA-85-7697	lusc	discovery
TCGA-85-7698	lusc	discovery
TCGA-85-7699	lusc	discovery
TCGA-85-7710	lusc	discovery
TCGA-85-7843	lusc	discovery
TCGA-85-7844	lusc	discovery
TCGA-85-8048	lusc	discovery
TCGA-85-8052	lusc	discovery
TCGA-85-8071	lusc	discovery
TCGA-85-8276	lusc	discovery
TCGA-85-8277	lusc	discovery
TCGA-85-8287	lusc	discovery
TCGA-85-8288	lusc	discovery
TCGA-85-8350	lusc	discovery
TCGA-85-8351	lusc	discovery
TCGA-85-8355	lusc	discovery
TCGA-85-8479	lusc	discovery
TCGA-85-8481	lusc	discovery
TCGA-85-8584	lusc	discovery
TCGA-85-8666	lusc	discovery
TCGA-85-A4CL	lusc	discovery
TCGA-85-A4CN	lusc	discovery
TCGA-85-A4QR	lusc	discovery
TCGA-85-A50M	lusc	discovery
TCGA-85-A50Z	lusc	discovery
TCGA-85-A510	lusc	discovery
TCGA-85-A511	lusc	discovery
TCGA-85-A512	lusc	discovery
TCGA-85-A513	lusc	discovery
TCGA-85-A53L	lusc	discovery
TCGA-85-A5B5	lusc	discovery
TCGA-90-6837	lusc	discovery
TCGA-90-7766	lusc	discovery
TCGA-90-7767	lusc	discovery
TCGA-90-7769	lusc	discovery
TCGA-90-7964	lusc	discovery
TCGA-90-A4EE	lusc	discovery
TCGA-90-A59Q	lusc	discovery
TCGA-92-7340	lusc	discovery
TCGA-92-7341	lusc	discovery
TCGA-92-8063	lusc	discovery
TCGA-92-8064	lusc	discovery
TCGA-92-8065	lusc	discovery
TCGA-94-7033	lusc	discovery
TCGA-94-7943	lusc	discovery
TCGA-94-8035	lusc	discovery
TCGA-94-8490	lusc	discovery
TCGA-94-8491	lusc	discovery
TCGA-94-A4VJ	lusc	discovery
TCGA-94-A5I4	lusc	discovery
TCGA-94-A5I6	lusc	discovery
TCGA-96-7544	lusc	discovery
TCGA-96-7545	lusc	discovery
TCGA-96-8169	lusc	discovery
TCGA-96-8170	lusc	discovery
TCGA-96-A4JK	lusc	discovery
TCGA-96-A4JL	lusc	discovery
TCGA-98-7454	lusc	discovery
TCGA-98-8022	lusc	discovery
TCGA-98-8023	lusc	discovery
TCGA-98-A538	lusc	discovery
TCGA-98-A539	lusc	discovery
TCGA-98-A53A	lusc	discovery
TCGA-98-A53B	lusc	discovery
TCGA-98-A53C	lusc	discovery
TCGA-98-A53D	lusc	discovery
TCGA-98-A53H	lusc	discovery
TCGA-98-A53I	lusc	discovery
TCGA-98-A53J	lusc	discovery
TCGA-J1-A4AH	lusc	discovery
TCGA-L3-A4E7	lusc	discovery
TCGA-L3-A524	lusc	discovery
TCGA-LA-A446	lusc	discovery
TCGA-LA-A7SW	lusc	discovery
TCGA-MF-A522	lusc	discovery
TCGA-NC-A5HD	lusc	discovery
TCGA-NC-A5HE	lusc	discovery
TCGA-NC-A5HF	lusc	discovery
TCGA-NC-A5HG	lusc	discovery
TCGA-NC-A5HH	lusc	discovery
TCGA-NC-A5HI	lusc	discovery
TCGA-NC-A5HJ	lusc	discovery
TCGA-NC-A5HK	lusc	discovery
TCGA-NC-A5HL	lusc	discovery
TCGA-NC-A5HM	lusc	discovery
TCGA-NC-A5HN	lusc	discovery
TCGA-NC-A5HO	lusc	discovery
TCGA-NC-A5HP	lusc	discovery
TCGA-NC-A5HQ	lusc	discovery
TCGA-NC-A5HR	lusc	discovery
TCGA-NC-A5HT	lusc	discovery
TCGA-NK-A5CR	lusc	discovery
TCGA-NK-A5CT	lusc	discovery
TCGA-NK-A5CX	lusc	discovery
TCGA-NK-A5D1	lusc	discovery
TCGA-NK-A7XE	lusc	discovery
TCGA-O2-A52N	lusc	discovery
TCGA-O2-A52Q	lusc	discovery
TCGA-O2-A52S	lusc	discovery
TCGA-O2-A52V	lusc	discovery
TCGA-O2-A52W	lusc	discovery
TCGA-O2-A5IB	lusc	discovery
TCGA-XC-AA0X	lusc	discovery
TCGA-22-1011	lusc	validation
TCGA-22-1012	lusc	validation
TCGA-22-1016	lusc	validation
TCGA-22-1017	lusc	validation
TCGA-22-4591	lusc	validation
TCGA-22-4593	lusc	validation
TCGA-22-4594	lusc	validation
TCGA-22-4595	lusc	validation
TCGA-22-4596	lusc	validation
TCGA-22-4599	lusc	validation
TCGA-22-4601	lusc	validation
TCGA-22-4604	lusc	validation
TCGA-22-4605	lusc	validation
TCGA-22-4607	lusc	validation
TCGA-22-4609	lusc	validation
TCGA-22-4613	lusc	validation
TCGA-22-5472	lusc	validation
TCGA-22-5473	lusc	validation
TCGA-22-5474	lusc	validation
TCGA-22-5477	lusc	validation
TCGA-22-5478	lusc	validation
TCGA-22-5480	lusc	validation
TCGA-22-5482	lusc	validation
TCGA-22-5483	lusc	validation
TCGA-22-5485	lusc	validation
TCGA-22-5489	lusc	validation
TCGA-22-5491	lusc	validation
TCGA-22-5492	lusc	validation
TCGA-22-A5C4	lusc	validation
TCGA-33-4532	lusc	validation
TCGA-33-4533	lusc	validation
TCGA-33-4538	lusc	validation
TCGA-33-4547	lusc	validation
TCGA-33-4566	lusc	validation
TCGA-33-4582	lusc	validation
TCGA-33-4583	lusc	validation
TCGA-33-4586	lusc	validation
TCGA-33-4587	lusc	validation
TCGA-33-4589	lusc	validation
TCGA-33-6737	lusc	validation
TCGA-33-6738	lusc	validation
TCGA-33-A4WN	lusc	validation
TCGA-33-A5GW	lusc	validation
TCGA-33-AAS8	lusc	validation
TCGA-33-AASB	lusc	validation
TCGA-33-AASD	lusc	validation
TCGA-33-AASI	lusc	validation
TCGA-33-AASJ	lusc	validation
TCGA-33-AASL	lusc	validation
TCGA-34-2596	lusc	validation
TCGA-34-2600	lusc	validation
TCGA-34-2604	lusc	validation
TCGA-34-2605	lusc	validation
TCGA-34-2608	lusc	validation
TCGA-34-2609	lusc	validation
TCGA-34-5231	lusc	validation
TCGA-34-5232	lusc	validation
TCGA-34-5234	lusc	validation
TCGA-34-5236	lusc	validation
TCGA-34-5239	lusc	validation
TCGA-34-5240	lusc	validation
TCGA-34-5241	lusc	validation
TCGA-34-5927	lusc	validation
TCGA-34-5928	lusc	validation
TCGA-34-5929	lusc	validation
TCGA-34-7107	lusc	validation
TCGA-34-8454	lusc	validation
TCGA-34-8455	lusc	validation
TCGA-34-8456	lusc	validation
TCGA-34-A5IX	lusc	validation
TCGA-37-3783	lusc	validation
TCGA-37-3789	lusc	validation
TCGA-37-3792	lusc	validation
TCGA-37-4129	lusc	validation
TCGA-37-4130	lusc	validation
TCGA-37-4132	lusc	validation
TCGA-37-4133	lusc	validation
TCGA-37-4135	lusc	validation
TCGA-37-4141	lusc	validation
TCGA-37-5819	lusc	validation
TCGA-37-A5EL	lusc	validation
TCGA-37-A5EM	lusc	validation
TCGA-39-5011	lusc	validation
TCGA-39-5016	lusc	validation
TCGA-39-5019	lusc	validation
TCGA-39-5021	lusc	validation
TCGA-39-5022	lusc	validation
TCGA-39-5024	lusc	validation
TCGA-39-5027	lusc	validation
TCGA-39-5028	lusc	validation
TCGA-39-5029	lusc	validation
TCGA-39-5030	lusc	validation
TCGA-39-5031	lusc	validation
TCGA-39-5034	lusc	validation
TCGA-39-5035	lusc	validation
TCGA-39-5036	lusc	validation
TCGA-39-5037	lusc	validation
TCGA-39-5039	lusc	validation
TCGA-39-5040	lusc	validation
TCGA-43-2576	lusc	validation
TCGA-43-2578	lusc	validation
TCGA-43-2581	lusc	validation
TCGA-43-3394	lusc	validation
TCGA-43-3920	lusc	validation
TCGA-43-5668	lusc	validation
TCGA-43-5670	lusc	validation
TCGA-43-6143	lusc	validation
TCGA-43-6647	lusc	validation
TCGA-43-6770	lusc	validation
TCGA-43-6771	lusc	validation
TCGA-43-6773	lusc	validation
TCGA-43-7656	lusc	validation
TCGA-43-7657	lusc	validation
TCGA-43-7658	lusc	validation
TCGA-43-8115	lusc	validation
TCGA-43-8116	lusc	validation
TCGA-43-8118	lusc	validation
TCGA-43-A474	lusc	validation
TCGA-43-A475	lusc	validation
TCGA-43-A56U	lusc	validation
TCGA-43-A56V	lusc	validation
TCGA-46-3765	lusc	validation
TCGA-46-3766	lusc	validation
TCGA-46-3767	lusc	validation
TCGA-46-3768	lusc	validation
TCGA-46-3769	lusc	validation
TCGA-46-6025	lusc	validation
TCGA-46-6026	lusc	validation
TCGA-51-4079	lusc	validation
TCGA-51-4080	lusc	validation
TCGA-51-4081	lusc	validation
TCGA-51-6867	lusc	validation
TCGA-52-7622	lusc	validation
TCGA-52-7809	lusc	validation
TCGA-52-7810	lusc	validation
TCGA-52-7811	lusc	validation
TCGA-52-7812	lusc	validation
TCGA-56-1622	lusc	validation
TCGA-56-5897	lusc	validation
TCGA-56-5898	lusc	validation
TCGA-56-6545	lusc	validation
TCGA-56-7221	lusc	validation
TCGA-56-7222	lusc	validation
TCGA-56-7223	lusc	validation
TCGA-56-7579	lusc	validation
TCGA-56-7582	lusc	validation
TCGA-56-7822	lusc	validation
TCGA-56-8201	lusc	validation
TCGA-56-8304	lusc	validation
TCGA-56-8305	lusc	validation
TCGA-56-8307	lusc	validation
TCGA-56-8308	lusc	validation
TCGA-56-8309	lusc	validation
TCGA-56-8503	lusc	validation
TCGA-56-8504	lusc	validation
TCGA-56-8622	lusc	validation
TCGA-56-8623	lusc	validation
TCGA-56-8624	lusc	validation
TCGA-56-8625	lusc	validation
TCGA-56-8626	lusc	validation
TCGA-56-8628	lusc	validation
TCGA-56-8629	lusc	validation
TCGA-56-A4BW	lusc	validation
TCGA-56-A4BX	lusc	validation
TCGA-56-A4BY	lusc	validation
TCGA-56-A4ZJ	lusc	validation
TCGA-56-A4ZK	lusc	validation
TCGA-56-A5DR	lusc	validation
TCGA-56-A5DS	lusc	validation
TCGA-56-A62T	lusc	validation
TCGA-58-8386	lusc	validation
TCGA-58-8387	lusc	validation
TCGA-58-8388	lusc	validation
TCGA-58-8390	lusc	validation
TCGA-58-8391	lusc	validation
TCGA-58-8392	lusc	validation
TCGA-58-8393	lusc	validation
TCGA-58-A46J	lusc	validation
TCGA-58-A46K	lusc	validation
TCGA-58-A46L	lusc	validation
TCGA-58-A46M	lusc	validation
TCGA-58-A46N	lusc	validation
TCGA-60-2695	lusc	validation
TCGA-60-2696	lusc	validation
TCGA-60-2697	lusc	validation
TCGA-60-2698	lusc	validation
TCGA-60-2703	lusc	validation
TCGA-60-2704	lusc	validation
TCGA-60-2706	lusc	validation
TCGA-60-2707	lusc	validation
TCGA-60-2708	lusc	validation
TCGA-60-2709	lusc	validation
TCGA-60-2710	lusc	validation
TCGA-60-2711	lusc	validation
TCGA-60-2712	lusc	validation
TCGA-60-2713	lusc	validation
TCGA-60-2714	lusc	validation
TCGA-60-2715	lusc	validation
TCGA-60-2716	lusc	validation
TCGA-60-2719	lusc	validation
TCGA-60-2720	lusc	validation
TCGA-60-2721	lusc	validation
TCGA-60-2722	lusc	validation
TCGA-60-2724	lusc	validation
TCGA-60-2725	lusc	validation
TCGA-60-2726	lusc	validation
TCGA-63-A5M9	lusc	validation
TCGA-63-A5MB	lusc	validation
TCGA-63-A5MG	lusc	validation
TCGA-63-A5MH	lusc	validation
TCGA-63-A5MI	lusc	validation
TCGA-63-A5MJ	lusc	validation
TCGA-63-A5ML	lusc	validation
TCGA-63-A5MM	lusc	validation
TCGA-63-A5MN	lusc	validation
TCGA-63-A5MP	lusc	validation
TCGA-63-A5MR	lusc	validation
TCGA-63-A5MS	lusc	validation
TCGA-63-A5MT	lusc	validation
TCGA-63-A5MU	lusc	validation
TCGA-63-A5MV	lusc	validation
TCGA-63-A5MW	lusc	validation
TCGA-63-A5MY	lusc	validation
TCGA-66-2727	lusc	validation
TCGA-66-2734	lusc	validation
TCGA-66-2737	lusc	validation
TCGA-66-2742	lusc	validation
TCGA-66-2744	lusc	validation
TCGA-66-2753	lusc	validation
TCGA-66-2754	lusc	validation
TCGA-66-2755	lusc	validation
TCGA-05-4244	luad	discovery
TCGA-05-4245	luad	discovery
TCGA-05-4249	luad	discovery
TCGA-05-4250	luad	discovery
TCGA-05-4382	luad	discovery
TCGA-05-4384	luad	discovery
TCGA-05-4389	luad	discovery
TCGA-05-4390	luad	discovery
TCGA-05-4395	luad	discovery
TCGA-05-4396	luad	discovery
TCGA-05-4397	luad	discovery
TCGA-05-4398	luad	discovery
TCGA-05-4402	luad	discovery
TCGA-05-4403	luad	discovery
TCGA-05-4405	luad	discovery
TCGA-05-4410	luad	discovery
TCGA-05-4415	luad	discovery
TCGA-05-4417	luad	discovery
TCGA-05-4418	luad	discovery
TCGA-05-4420	luad	discovery
TCGA-05-4422	luad	discovery
TCGA-05-4424	luad	discovery
TCGA-05-4425	luad	discovery
TCGA-05-4426	luad	discovery
TCGA-05-4427	luad	discovery
TCGA-05-4430	luad	discovery
TCGA-05-4432	luad	discovery
TCGA-05-4433	luad	discovery
TCGA-05-4434	luad	discovery
TCGA-05-5420	luad	discovery
TCGA-05-5423	luad	discovery
TCGA-05-5425	luad	discovery
TCGA-05-5428	luad	discovery
TCGA-05-5429	luad	discovery
TCGA-05-5715	luad	discovery
TCGA-35-3615	luad	discovery
TCGA-35-4122	luad	discovery
TCGA-35-4123	luad	discovery
TCGA-35-5375	luad	discovery
TCGA-38-4625	luad	discovery
TCGA-38-4626	luad	discovery
TCGA-38-4627	luad	discovery
TCGA-38-4628	luad	discovery
TCGA-38-4629	luad	discovery
TCGA-38-4630	luad	discovery
TCGA-38-4631	luad	discovery
TCGA-38-4632	luad	discovery
TCGA-38-6178	luad	discovery
TCGA-38-7271	luad	discovery
TCGA-38-A44F	luad	discovery
TCGA-44-2655	luad	discovery
TCGA-44-2656	luad	discovery
TCGA-44-2657	luad	discovery
TCGA-44-2659	luad	discovery
TCGA-44-2661	luad	discovery
TCGA-44-2662	luad	discovery
TCGA-44-2664	luad	discovery
TCGA-44-2665	luad	discovery
TCGA-44-2666	luad	discovery
TCGA-44-2668	luad	discovery
TCGA-44-3396	luad	discovery
TCGA-44-3398	luad	discovery
TCGA-44-3917	luad	discovery
TCGA-44-3918	luad	discovery
TCGA-44-3919	luad	discovery
TCGA-44-4112	luad	discovery
TCGA-44-5643	luad	discovery
TCGA-44-5644	luad	discovery
TCGA-44-5645	luad	discovery
TCGA-44-6144	luad	discovery
TCGA-44-6145	luad	discovery
TCGA-44-6146	luad	discovery
TCGA-44-6147	luad	discovery
TCGA-44-6148	luad	discovery
TCGA-44-6774	luad	discovery
TCGA-44-6775	luad	discovery
TCGA-44-6776	luad	discovery
TCGA-44-6777	luad	discovery
TCGA-44-6778	luad	discovery
TCGA-44-6779	luad	discovery
TCGA-44-7659	luad	discovery
TCGA-44-7660	luad	discovery
TCGA-44-7661	luad	discovery
TCGA-44-7662	luad	discovery
TCGA-44-7667	luad	discovery
TCGA-44-7669	luad	discovery
TCGA-44-7670	luad	discovery
TCGA-44-7671	luad	discovery
TCGA-44-8117	luad	discovery
TCGA-44-8119	luad	discovery
TCGA-44-8120	luad	discovery
TCGA-44-A479	luad	discovery
TCGA-44-A47A	luad	discovery
TCGA-44-A47B	luad	discovery
TCGA-44-A47F	luad	discovery
TCGA-44-A47G	luad	discovery
TCGA-44-A4SS	luad	discovery
TCGA-44-A4SU	luad	discovery
TCGA-49-4486	luad	discovery
TCGA-49-4487	luad	discovery
TCGA-49-4488	luad	discovery
TCGA-49-4490	luad	discovery
TCGA-49-4494	luad	discovery
TCGA-49-4501	luad	discovery
TCGA-49-4505	luad	discovery
TCGA-49-4506	luad	discovery
TCGA-49-4507	luad	discovery
TCGA-49-4510	luad	discovery
TCGA-49-4512	luad	discovery
TCGA-49-4514	luad	discovery
TCGA-49-6742	luad	discovery
TCGA-49-6743	luad	discovery
TCGA-49-6744	luad	discovery
TCGA-49-6745	luad	discovery
TCGA-49-6761	luad	discovery
TCGA-49-6767	luad	discovery
TCGA-49-AAQV	luad	discovery
TCGA-49-AAR0	luad	discovery
TCGA-49-AAR3	luad	discovery
TCGA-49-AAR4	luad	discovery
TCGA-49-AAR9	luad	discovery
TCGA-49-AARE	luad	discovery
TCGA-49-AARN	luad	discovery
TCGA-49-AARO	luad	discovery
TCGA-49-AARQ	luad	discovery
TCGA-49-AARR	luad	discovery
TCGA-4B-A93V	luad	discovery
TCGA-50-5044	luad	discovery
TCGA-50-5049	luad	discovery
TCGA-50-5051	luad	discovery
TCGA-50-5055	luad	discovery
TCGA-50-5066	luad	discovery
TCGA-50-5068	luad	discovery
TCGA-50-5072	luad	discovery
TCGA-50-5930	luad	discovery
TCGA-50-5931	luad	discovery
TCGA-50-5932	luad	discovery
TCGA-50-5933	luad	discovery
TCGA-50-5935	luad	discovery
TCGA-50-5936	luad	discovery
TCGA-50-5939	luad	discovery
TCGA-50-5941	luad	discovery
TCGA-50-5942	luad	discovery
TCGA-50-5944	luad	discovery
TCGA-50-5946	luad	discovery
TCGA-50-6590	luad	discovery
TCGA-50-6591	luad	discovery
TCGA-50-6592	luad	discovery
TCGA-50-6593	luad	discovery
TCGA-50-6594	luad	discovery
TCGA-50-6595	luad	discovery
TCGA-50-6597	luad	discovery
TCGA-50-6673	luad	discovery
TCGA-50-7109	luad	discovery
TCGA-50-8457	luad	discovery
TCGA-50-8459	luad	discovery
TCGA-50-8460	luad	discovery
TCGA-53-7624	luad	discovery
TCGA-53-7626	luad	discovery
TCGA-53-7813	luad	discovery
TCGA-53-A4EZ	luad	discovery
TCGA-55-1592	luad	discovery
TCGA-55-1594	luad	discovery
TCGA-55-1595	luad	discovery
TCGA-55-1596	luad	discovery
TCGA-55-5899	luad	discovery
TCGA-55-6543	luad	discovery
TCGA-55-6642	luad	discovery
TCGA-55-6712	luad	discovery
TCGA-55-6969	luad	discovery
TCGA-55-6970	luad	discovery
TCGA-55-6971	luad	discovery
TCGA-55-6972	luad	discovery
TCGA-55-6975	luad	discovery
TCGA-55-6978	luad	discovery
TCGA-55-6979	luad	discovery
TCGA-55-6980	luad	discovery
TCGA-55-6981	luad	discovery
TCGA-55-6983	luad	discovery
TCGA-55-6985	luad	discovery
TCGA-55-6986	luad	discovery
TCGA-55-6987	luad	discovery
TCGA-55-7281	luad	discovery
TCGA-55-7283	luad	discovery
TCGA-55-7573	luad	discovery
TCGA-55-7574	luad	discovery
TCGA-55-7576	luad	discovery
TCGA-55-7727	luad	discovery
TCGA-55-7728	luad	discovery
TCGA-55-7816	luad	discovery
TCGA-55-7903	luad	discovery
TCGA-55-7907	luad	discovery
TCGA-55-7910	luad	discovery
TCGA-55-7911	luad	discovery
TCGA-55-7914	luad	discovery
TCGA-55-7994	luad	discovery
TCGA-55-7995	luad	discovery
TCGA-55-8085	luad	discovery
TCGA-55-8089	luad	discovery
TCGA-55-8090	luad	discovery
TCGA-55-8091	luad	discovery
TCGA-55-8094	luad	discovery
TCGA-55-8096	luad	discovery
TCGA-55-8097	luad	discovery
TCGA-55-8203	luad	discovery
TCGA-55-8204	luad	discovery
TCGA-55-8205	luad	discovery
TCGA-55-8206	luad	discovery
TCGA-55-8207	luad	discovery
TCGA-55-8208	luad	discovery
TCGA-55-8299	luad	discovery
TCGA-55-8301	luad	discovery
TCGA-55-8302	luad	discovery
TCGA-55-8505	luad	discovery
TCGA-55-8506	luad	discovery
TCGA-55-8507	luad	discovery
TCGA-55-8508	luad	discovery
TCGA-55-8510	luad	discovery
TCGA-55-8511	luad	discovery
TCGA-55-8512	luad	discovery
TCGA-55-8513	luad	discovery
TCGA-55-8514	luad	discovery
TCGA-55-8614	luad	discovery
TCGA-55-8615	luad	discovery
TCGA-55-8616	luad	discovery
TCGA-55-8619	luad	discovery
TCGA-55-8620	luad	discovery
TCGA-55-8621	luad	discovery
TCGA-55-A48X	luad	discovery
TCGA-55-A48Y	luad	discovery
TCGA-55-A48Z	luad	discovery
TCGA-55-A490	luad	discovery
TCGA-55-A492	luad	discovery
TCGA-55-A493	luad	discovery
TCGA-55-A494	luad	discovery
TCGA-55-A4DF	luad	discovery
TCGA-55-A57B	luad	discovery
TCGA-62-8394	luad	validation
TCGA-62-8395	luad	validation
TCGA-62-8397	luad	validation
TCGA-62-8398	luad	validation
TCGA-62-8399	luad	validation
TCGA-62-8402	luad	validation
TCGA-62-A46O	luad	validation
TCGA-62-A46P	luad	validation
TCGA-62-A46R	luad	validation
TCGA-62-A46S	luad	validation
TCGA-62-A46U	luad	validation
TCGA-62-A46V	luad	validation
TCGA-62-A46Y	luad	validation
TCGA-62-A471	luad	validation
TCGA-64-1676	luad	validation
TCGA-64-1677	luad	validation
TCGA-64-1678	luad	validation
TCGA-64-1679	luad	validation
TCGA-64-1680	luad	validation
TCGA-64-1681	luad	validation
TCGA-64-5774	luad	validation
TCGA-64-5775	luad	validation
TCGA-64-5778	luad	validation
TCGA-64-5779	luad	validation
TCGA-64-5781	luad	validation
TCGA-64-5815	luad	validation
TCGA-67-3770	luad	validation
TCGA-67-3771	luad	validation
TCGA-67-3772	luad	validation
TCGA-67-3773	luad	validation
TCGA-67-3774	luad	validation
TCGA-67-3776	luad	validation
TCGA-67-4679	luad	validation
TCGA-67-6215	luad	validation
TCGA-67-6216	luad	validation
TCGA-67-6217	luad	validation
TCGA-69-7760	luad	validation
TCGA-69-7761	luad	validation
TCGA-69-7763	luad	validation
TCGA-69-7764	luad	validation
TCGA-69-7765	luad	validation
TCGA-69-7973	luad	validation
TCGA-69-7974	luad	validation
TCGA-69-7978	luad	validation
TCGA-69-7979	luad	validation
TCGA-69-7980	luad	validation
TCGA-69-8253	luad	validation
TCGA-69-8254	luad	validation
TCGA-69-8453	luad	validation
TCGA-69-A59K	luad	validation
TCGA-71-6725	luad	validation
TCGA-71-8520	luad	validation
TCGA-73-4658	luad	validation
TCGA-73-4659	luad	validation
TCGA-73-4662	luad	validation
TCGA-73-4666	luad	validation
TCGA-73-4668	luad	validation
TCGA-73-4670	luad	validation
TCGA-73-4675	luad	validation
TCGA-73-4676	luad	validation
TCGA-73-4677	luad	validation
TCGA-73-7498	luad	validation
TCGA-73-7499	luad	validation
TCGA-73-A9RS	luad	validation
TCGA-78-7143	luad	validation
TCGA-78-7145	luad	validation
TCGA-78-7146	luad	validation
TCGA-78-7147	luad	validation
TCGA-78-7148	luad	validation
TCGA-78-7149	luad	validation
TCGA-78-7150	luad	validation
TCGA-78-7152	luad	validation
TCGA-78-7153	luad	validation
TCGA-78-7154	luad	validation
TCGA-78-7155	luad	validation
TCGA-78-7156	luad	validation
TCGA-78-7158	luad	validation
TCGA-78-7159	luad	validation
TCGA-78-7160	luad	validation
TCGA-78-7161	luad	validation
TCGA-78-7162	luad	validation
TCGA-78-7163	luad	validation
TCGA-78-7166	luad	validation
TCGA-78-7167	luad	validation
TCGA-78-7220	luad	validation
TCGA-78-7535	luad	validation
TCGA-78-7536	luad	validation
TCGA-78-7537	luad	validation
TCGA-78-7539	luad	validation
TCGA-78-7540	luad	validation
TCGA-78-7542	luad	validation
TCGA-78-7633	luad	validation
TCGA-78-8640	luad	validation
TCGA-78-8648	luad	validation
TCGA-78-8655	luad	validation
TCGA-78-8660	luad	validation
TCGA-78-8662	luad	validation
TCGA-83-5908	luad	validation
TCGA-86-6562	luad	validation
TCGA-86-6851	luad	validation
TCGA-86-7701	luad	validation
TCGA-86-7711	luad	validation
TCGA-86-7713	luad	validation
TCGA-86-7714	luad	validation
TCGA-86-7954	luad	validation
TCGA-86-7955	luad	validation
TCGA-86-8054	luad	validation
TCGA-86-8055	luad	validation
TCGA-86-8056	luad	validation
TCGA-86-8073	luad	validation
TCGA-86-8074	luad	validation
TCGA-86-8075	luad	validation
TCGA-86-8278	luad	validation
TCGA-86-8279	luad	validation
TCGA-86-8280	luad	validation
TCGA-86-8281	luad	validation
TCGA-86-8358	luad	validation
TCGA-86-8359	luad	validation
TCGA-86-8585	luad	validation
TCGA-86-8668	luad	validation
TCGA-86-8671	luad	validation
TCGA-86-8672	luad	validation
TCGA-86-8674	luad	validation
TCGA-86-A456	luad	validation
TCGA-86-A4D0	luad	validation
TCGA-86-A4JF	luad	validation
TCGA-86-A4P7	luad	validation
TCGA-86-A4P8	luad	validation
TCGA-91-6828	luad	validation
TCGA-91-6829	luad	validation
TCGA-91-6830	luad	validation
TCGA-91-6831	luad	validation
TCGA-91-6835	luad	validation
TCGA-91-6836	luad	validation
TCGA-91-6840	luad	validation
TCGA-91-6847	luad	validation
TCGA-91-6848	luad	validation
TCGA-91-6849	luad	validation
TCGA-91-7771	luad	validation
TCGA-91-8496	luad	validation
TCGA-91-8497	luad	validation
TCGA-91-8499	luad	validation
TCGA-91-A4BC	luad	validation
TCGA-91-A4BD	luad	validation
TCGA-93-7347	luad	validation
TCGA-93-7348	luad	validation
TCGA-93-8067	luad	validation
TCGA-93-A4JN	luad	validation
TCGA-93-A4JO	luad	validation
TCGA-93-A4JP	luad	validation
TCGA-93-A4JQ	luad	validation
TCGA-95-7039	luad	validation
TCGA-95-7043	luad	validation
TCGA-95-7562	luad	validation
TCGA-95-7567	luad	validation
TCGA-95-7944	luad	validation
TCGA-95-7947	luad	validation
TCGA-95-7948	luad	validation
TCGA-95-8039	luad	validation
TCGA-95-8494	luad	validation
TCGA-95-A4VK	luad	validation
TCGA-95-A4VN	luad	validation
TCGA-95-A4VP	luad	validation
TCGA-97-7546	luad	validation
TCGA-97-7547	luad	validation
TCGA-97-7552	luad	validation
TCGA-97-7553	luad	validation
TCGA-97-7554	luad	validation
TCGA-97-7937	luad	validation
TCGA-97-7938	luad	validation
TCGA-97-7941	luad	validation
TCGA-97-8171	luad	validation
TCGA-97-8174	luad	validation
TCGA-97-8175	luad	validation
TCGA-97-8176	luad	validation
TCGA-97-8177	luad	validation
TCGA-97-8179	luad	validation
TCGA-97-8547	luad	validation
TCGA-97-8552	luad	validation
TCGA-97-A4LX	luad	validation
TCGA-97-A4M0	luad	validation
TCGA-97-A4M1	luad	validation
TCGA-97-A4M2	luad	validation
TCGA-97-A4M3	luad	validation
TCGA-97-A4M5	luad	validation
TCGA-97-A4M7	luad	validation
TCGA-99-7458	luad	validation
TCGA-99-8025	luad	validation
TCGA-99-8028	luad	validation
TCGA-99-8032	luad	validation
TCGA-99-8033	luad	validation
TCGA-99-AA5R	luad	validation
TCGA-J2-8192	luad	validation
TCGA-J2-8194	luad	validation
TCGA-J2-A4AD	luad	validation
TCGA-J2-A4AE	luad	validation
TCGA-J2-A4AG	luad	validation
TCGA-L4-A4E5	luad	validation
TCGA-L4-A4E6	luad	validation
TCGA-L9-A443	luad	validation
TCGA-L9-A444	luad	validation
TCGA-L9-A50W	luad	validation
TCGA-L9-A5IP	luad	validation
TCGA-L9-A743	luad	validation
TCGA-L9-A7SV	luad	validation
TCGA-L9-A8F4	luad	validation
TCGA-MN-A4N1	luad	validation
TCGA-MN-A4N4	luad	validation
TCGA-MN-A4N5	luad	validation
TCGA-MP-A4SV	luad	validation
TCGA-MP-A4SW	luad	validation
TCGA-MP-A4SY	luad	validation
TCGA-MP-A4T4	luad	validation
TCGA-MP-A4T6	luad	validation
TCGA-MP-A4T7	luad	validation
TCGA-MP-A4T8	luad	validation
TCGA-MP-A4T9	luad	validation
TCGA-MP-A4TA	luad	validation
TCGA-MP-A4TC	luad	validation
TCGA-MP-A4TD	luad	validation
TCGA-MP-A4TF	luad	validation
TCGA-MP-A4TH	luad	validation
TCGA-MP-A4TI	luad	validation
TCGA-MP-A4TJ	luad	validation
TCGA-MP-A4TK	luad	validation
TCGA-MP-A5C7	luad	validation
TCGA-NJ-A4YF	luad	validation
TCGA-NJ-A4YG	luad	validation
TCGA-NJ-A4YI	luad	validation
TCGA-NJ-A4YP	luad	validation
TCGA-NJ-A4YQ	luad	validation
TCGA-NJ-A55O	luad	validation
TCGA-NJ-A55R	luad	validation
TCGA-NJ-A7XG	luad	validation
TCGA-O1-A52J	luad	validation
TCGA-S2-AA1A	luad	validation
